# Supplementary material for: Efficacy of S-1 or Capecitabine Plus Oxaliplatin Adjuvant Chemotherapy for Stage II or III Gastric Cancer after Curative Gastrectomy: A Systematic Review and Meta-Analysis
Source: Cancers (Basel). 2022 Aug 16;14(16):3940. doi: 10.3390/cancers14163940 (PMC9406447; doi:10.3390/cancers14163940)
Supplement: Supplementary file 1 [file cancers-14-03940-s001.zip]

Archive with 1 entries (1 files):
- cancers-1847499-supplementary.pdf
